# Supplementary material for: 1p36 deletion syndrome: Review and mapping with further characterization of the phenotype, a new cohort of 86 patients
Source: Am J Med Genet A. 2022 Nov 11;191(2):445–58. doi: 10.1002/ajmg.a.63041 (PMC10100125; doi:10.1002/ajmg.a.63041)
Supplement: Supplementary file 2 — Table S4: Summary of clinical features of all the patients [file AJMG-191-445-s001.xlsx]

## Sheet: Table S4
Patient	Total	del1	del2	del3	del4	del5	del6	del7	del8	del9	del10	del11	del12	del13	del14	del15	del16	del17	del18	del19	del20	del21	del22	del23	del24	del25	del26	del27	del28	del29	del30	del31	del32	del34	del35	del37	del38	del40	del41	del42	del43	del44	del45	del46	del47	del48	del49	del50	del51
Gender	46F/34M	F	M	F	F	M	M	M	M	M	M	F	M	F	F	M	M					F	M	F	F	F	F	F	M	M	M	F	F	F	F	F	F	F	F	F	F	F	M	M	F	M	F	M	F
Deceased	8	N	N	N	N	N	N	N	N	N		N	N									Y		N	N	Y		N		N	N			N	N	Y	N	Y	N		Y		N	N	N	N	N	N
DD and/or ID	75/75	+	+	+	+	+	+	+	+	+	+	+	+	+	+	+	+	NA	NA	+	+	+	+	+	+	NA	+	+	+	+	+	NA	+	+	+	+	+	NA	+	NA	NA	NA	+	+	+	+	+	+	+
Dysmorphism	73/78	+	+	+	+	+	-	-	+	NA	+	+	+	+	+	+	+	+	+	+	+	NA	NA	+	+	+	+	+	NA	+	+	NA	+	+	+	-	+	+	-	+	+	+	+	+	+	+	+	+	+
Hypotonia	53/63	+	NA	+	NA	+	NA	+	-	+	NA	-	-	NA	+	+	NA	NA	+	NA	NA	+	NA	+	-	NA	+	+	NA	NA	NA	+	+	+	+	+	-	NA	+	+	-	NA	+	+	+	+	+	+	+
Epilepsy	46/68	-	-	+	+	+	NA	+	-	-	+	-	-	+	NA	NA	NA	NA	+	NA	NA	+	+	+	-	+	+	+	+	+	-	+	NA	-	+	+	+	NA	-	+	-	NA	+	+	-	+	+	+	NA
GR pre and/or postnatal	45/57	+	+	-	+	-	+	+	+	+	+	-	+	NA	+	+	NA	NA	+	+	+	NA	NA	+	+	NA	NA	+	NA	NA	NA	NA	NA	+	NA	+	+	+	+	+	+	+	+	NA	+	+	+	+	NA
Brain malformations	41/62	+	+	+	+	-	NA	-	-	-	NA	NA	-	NA	+	NA	-	+	NA	NA	NA	+	+	+	+	+	-	+	NA	+	-	NA	+	NA	-	+	+	NA	+	+	-	-	+	+	-	+	+	+	NA
Corpus callosum abnormalities	13	+	+	+																					+															+							+
Ventriculomegaly	12														+															+			+				+		+				+
Cortical atrophy	6																																															+
White matter anomalies	4																	+								+
Cerebral cysts	4
Myelination delay	4	+		+																													+
Hemispheric atrophy	3																						+
Pachygyria	3																						+
Cortical dysplasia	2																					+																						+
Heterotopias	2																																											+
Polymicrogyria	2
Other	6				+																			+		+		+								+										+
CMP/CMV	36/77	+	-	+	+	-	NA	+	-	-	+	-	-	-	+	+	+	-	NA	-	+	+	NA	-	-	+	-	+	-	-	-	NA	-	-	+	+	-	+	NA	+	+	+	+	-	+	+	+	+	NA
Ventricular septal defect	11	+						+																												+				+		+				+
Patent ductus arteriosus	9	+		+													+				+															+						+						+
Left ventricular noncompaction	7	+			+																					+		+							+												+
Dilated cardiomyopathy	6																					+				+												+					+
Atrial septal defect	5							+																																+					+
Pulmonary hypertension	4														+																					+
Left ventricular dysfunction	3							+							+													+
Hypertrophic cardiomyopathy	2																				+
High blood pressure	2															+																											+
Hypoplasia of the abdominal aorta	2																					+																					+
Other	1Ov Ao 1Ao Co 1DAA 1T4F 1HF										Ao Co																									Ov Ao					T4F
Behavioral disorders	33/44	NA	+	-	-	+	+	NA	-	NA	NA	+	+	+	NA	+	NA	+	NA	NA	NA	NA	NA	-	NA	NA	+	NA	+	NA	+	NA	+	+	+	NA	+	NA	+	NA	NA	NA	NA	NA	NA	-	+	+	NA
Hands abnormalities	33/51	NA	NA	-	-	-	+	-	+	-	+	-	+	+	NA	+	NA	NA	NA	NA	NA	NA	NA	+	+	NA	NA	+	NA	+	+	NA	NA	+	+	NA	NA	NA	-	+	+	-	+	NA	+	+	+	NA	NA
Microcephaly	32/57	+	+	NA	NA	NA	+	+	+	+	NA	-	+	NA	NA	+	NA	+	+	+	NA	NA	NA	-	+	NA	NA	-	NA	+	-	+	-	NA	+	-	+	NA	-	NA	NA	+	-	NA	+	NA	NA	+	NA
Eye / vision problems	28/40	-	NA	-	-	+	NA	+	-	-	NA	NA	NA	NA	NA	+	NA	NA	NA	NA	NA	NA	NA	+	+	NA	NA	NA	NA	NA	NA	NA	NA	+	+	NA	NA	NA	-	+	NA	NA	+	NA	NA	NA	+	NA	NA
Feet abnormalities	25/46	+	NA	-	-	-	NA	-	NA	-	+	-	NA	NA	NA	+	NA	NA	NA	NA	NA	NA	NA	-	-	NA	NA	+	NA	+	-	NA	NA	+	+	NA	+	NA	+	-	-	+	+	NA	+	NA	NA	NA	NA
Gastrointestinal anomalies	24/36	+	+	-	-	+	NA	-	-	+	NA	-	-	NA	NA	+	NA	+	NA	+	NA	NA	NA	NA	NA	NA	NA	NA	NA	+	NA	NA	NA	+	NA	NA	NA	+	NA	NA	NA	NA	NA	NA	NA	+	NA	NA	NA
Spinal defects	24/40	+	NA	-	-	-	NA	-	-	-	NA	-	NA	+	NA	NA	+	NA	NA	NA	NA	NA	NA	+	NA	NA	NA	NA	NA	NA	NA	NA	NA	+	+	NA	+	NA	-	+	NA	NA	+	NA	+	NA	NA	+	NA
Joint abnormalities	13/31	NA	NA	-	-	-	NA	-	+	-	NA	-	+	NA	NA	NA	NA	NA	NA	NA	NA	NA	NA	NA	NA	NA	NA	NA	NA	NA	NA	NA	+	+	NA	NA	+	NA	+	NA	NA	NA	NA	NA	NA	NA	NA	NA	NA
Hearing loss	11/31	+	-	-	-	-	NA	-	-	NA	+	-	NA	NA	NA	NA	NA	NA	NA	NA	NA	NA	NA	NA	NA	NA	NA	NA	NA	NA	NA	NA	NA	NA	NA	NA	NA	NA	-	NA	NA	NA	NA	-	-	NA	NA	NA	NA
Skin abnormalities	11/31	NA	NA	-	-	-	NA	-	-	-	NA	-	-	NA	+	+	NA	NA	NA	NA	NA	NA	NA	NA	+	NA	+	NA	NA	NA	NA	NA	NA	+	+	NA	NA	NA	+	NA	NA	NA	NA	NA	+	NA	NA	NA	NA
Limbs abnormalities	9/28	NA	NA	-	-	-	+	-	-	-	NA	-	+	+	NA	NA	NA	NA	NA	NA	NA	NA	NA	NA	NA	NA	NA	NA	NA	NA	NA	NA	NA	NA	NA	NA	NA	NA	NA	NA	NA	NA	NA	NA	NA	NA	NA	NA	NA
Lungs abnormalities	8/22	NA	+	-	-	-	NA	-	-	+	NA	-	NA	NA	NA	NA	+	NA	NA	NA	NA	NA	NA	NA	NA	NA	NA	NA	NA	NA	NA	NA	NA	NA	NA	+	NA	NA	-	NA	NA	NA	NA	+	NA	NA	NA	NA	NA
Other	6H; 5F; 5P; 4T	F						T			P		H		F	H			P								F							P								T,F	P		H
[truncated: 38 more columns]
